# Supplementary material for: Developing Eco-Friendly 3D-Printing Composite Filament: Utilizing Palm Midrib to Reinforce High-Density Polyethylene Matrix in Design Applications
Source: Polymers (Basel). 2024 Apr 18;16(8):1135. doi: 10.3390/polym16081135 (PMC11054328; doi:10.3390/polym16081135)
Supplement: Supplementary file 1 [file polymers-16-01135-s001.zip]

Archive with 1 entries (1 files):
- polymers-2956851-supplementary.pdf
